# Supplementary material for: Major Determinants of Airway Epithelial Cell Sensitivity to S. aureus Alpha-Toxin: Disposal of Toxin Heptamers by Extracellular Vesicle Formation and Lysosomal Degradation
Source: Toxins (Basel). 2021 Feb 24;13(3):173. doi: 10.3390/toxins13030173 (PMC7996177; doi:10.3390/toxins13030173)
Supplement: Supplementary file 1 [file toxins-13-00173-s001.zip]

Archive with 2 entries (2 files):
- toxins-1111098 suppl_Tab S1_revised.xlsx
- toxins-1111098_Tab S2_S3_final.pdf
